# Supplementary material for: Analyzing Genome-Wide Association Study Dataset Highlights Immune Pathways in Lip Bone Mineral Density
Source: Front Genet. 2020 Mar 10;11:4. doi: 10.3389/fgene.2020.00004 (PMC7077504; doi:10.3389/fgene.2020.00004)
Supplement: Supplementary file 1 [file DataSheet_1.xls]

## Sheet: plink.set
SET	NSNP	POS	KB	P2
CKAP5	4	chr11:46729930..46805936	76.01	4.033e-07
F2	1	chr11:46701579..46701579	0	1.579e-05
LRP4	5	chr11:46849684..46879744	30.06	6.715e-05
LALBA	1	chr12:47249136..47249136	0	6.858e-05
CPN2	3	chr3:195543521..195548028	4.507	7.21e-05
C6orf97	23	chr6:151872462..151981043	108.6	0.0001042
FAM155B	2	chr23:68653758..68663409	9.651	0.0001262
C17orf53	1	chr17:39581073..39581073	0	0.0001272
MNX1	1	chr7:156493383..156493383	0	0.000133
ERLIN1	3	chr10:101902054..101920930	18.88	0.0001891
DOPEY1	3	chr6:83895392..83916346	20.95	0.0001909
C11orf49	14	chr11:46915274..47139502	224.2	0.0001997
OR4D6	2	chr11:58981184..58981797	0.613	0.0002167
SIGLEC9	1	chr19:56320341..56320341	0	0.0002585
OR5A2	1	chr11:58946488..58946488	0	0.0003247
CPXM1	2	chr20:2727747..2728151	0.404	0.0003761
ZNF280B	3	chr22:21169096..21191527	22.43	0.0004517
TMUB2	1	chr17:39621744..39621744	0	0.0004751
SPZ1	1	chr5:79653113..79653113	0	0.0004782
JRK	1	chr8:143743703..143743703	0	0.0005563
FKBP1A	5	chr20:1306272..1319697	13.43	0.0005747
ARAF	1	chr23:47306345..47306345	0	0.0006051
ASB16	1	chr17:39611956..39611956	0	0.0006434
C17orf65	1	chr17:39611956..39611956	0	0.0006434
PSMC5	1	chr17:59260578..59260578	0	0.0006529
LOC388910	1	chr22:43346982..43346982	0	0.0006689
DCAKD	3	chr17:40467214..40487816	20.6	0.0006773
NLRP3	5	chr1:245655583..245672222	16.64	0.0007001
OR5A1	1	chr11:58967764..58967764	0	0.0007028
SLC38A9	3	chr5:54966863..55036321	69.46	0.0007442
ZNF787	1	chr19:61301183..61301183	0	0.000773
ALKBH7	1	chr19:6325890..6325890	0	0.0008641
ZNF655	1	chr7:99009385..99009385	0	0.0008964
ARFGAP2	3	chr11:47143000..47153558	10.56	0.0009128
MARK3	6	chr14:102928426..103029042	100.6	0.0009784
UBTF	1	chr17:39638563..39638563	0	0.001015
ZKSCAN5	1	chr7:98960373..98960373	0	0.00106
HSPB8	1	chr12:118113415..118113415	0	0.001086
ARID3C	1	chr9:34615409..34615409	0	0.001159
RAB39	4	chr11:107304995..107329974	24.98	0.001172
TNF	1	chr6:31652168..31652168	0	0.001194
OR2D3	2	chr11:6899052..6899271	0.219	0.001232
CCDC99	2	chr5:168946879..168961059	14.18	0.001282
AGPAT6	3	chr8:41566627..41586984	20.36	0.001333
NUP62CL	1	chr23:106283058..106283058	0	0.001338
PSMA6	1	chr14:34842691..34842691	0	0.001364
SP7	1	chr12:52014222..52014222	0	0.001395
ATF7	8	chr12:52212529..52287504	74.97	0.001397
PTCH1	2	chr9:97296130..97306191	10.06	0.001399
XPA	3	chr9:99482627..99497930	15.3	0.001405
IL15	7	chr4:142784539..142855098	70.56	0.001464
CCDC23	1	chr1:43049899..43049899	0	0.00151
IPO5	2	chr13:97409107..97456359	47.25	0.001511
MTIF2	3	chr2:55327185..55344323	17.14	0.001555
ZNF789	1	chr7:98913767..98913767	0	0.001569
TOM1	15	chr22:34041543..34072925	31.38	0.001619
OTP	2	chr5:76967981..76969262	1.281	0.001626
RAD9A	1	chr11:66921071..66921071	0	0.001657
ZNF791	1	chr19:12585645..12585645	0	0.001727
ZDBF2	2	chr2:206851557..206852049	0.492	0.001767
LRRC15	4	chr3:195557301..195566336	9.035	0.001772
LCAP	1	chr23:152799594..152799594	0	0.001816
OR51B6	6	chr11:5329327..5330138	0.811	0.001829
RBM41	1	chr23:106198643..106198643	0	0.001902
HOXC4	4	chr12:52703526..52721175	17.65	0.001923
ZNF683	6	chr1:26563068..26569213	6.145	0.001923
AP3D1	5	chr19:2060157..2092209	32.05	0.00193
AP1S3	10	chr2:224336574..224404511	67.94	0.001971
PLEKHA1	3	chr10:124151781..124171127	19.35	0.001975
C1orf123	2	chr1:53455266..53456912	1.646	0.001989
PLEKHG7	6	chr12:91655334..91689067	33.73	0.002021
MED18	1	chr1:28532283..28532283	0	0.002069
APOOL	1	chr23:84175382..84175382	0	0.002115
RALGPS2	13	chr1:176963373..177143205	179.8	0.002209
TAPBPL	3	chr12:6432554..6434471	1.917	0.002281
KLF6	2	chr10:3814433..3815343	0.91	0.00233
GIT2	3	chr12:108852584..108903018	50.43	0.002417
ISCU	1	chr12:107486497..107486497	0	0.002584
WNT16	2	chr7:120762001..120764779	2.778	0.002597
ARHGEF18	6	chr19:7354832..7422243	67.41	0.00262
CPN1	6	chr10:101795432..101831143	35.71	0.00265
C4orf30	1	chr4:17414477..17414477	0	0.002773
LSM4	3	chr19:18283364..18294225	10.86	0.002773
MORC4	4	chr23:106086858..106120950	34.09	0.002813
CLCA3	1	chr1:86874237..86874237	0	0.002853
FADS3	2	chr11:61398118..61411881	13.76	0.002871
ILF3	1	chr19:10654749..10654749	0	0.002935
MYO1F	5	chr19:8492086..8535500	43.41	0.002979
C14orf178	1	chr14:77303665..77303665	0	0.002981
MED6	5	chr14:70130397..70134330	3.933	0.003009
LYK5	1	chr17:59136652..59136652	0	0.003014
LRIG2	2	chr1:113465450..113465963	0.513	0.00306
EFCAB1	2	chr8:49804337..49805796	1.459	0.003067
C1QTNF3	2	chr5:34058118..34067771	9.653	0.003076
SPINK9	2	chr5:147696013..147697550	1.537	0.003082
TRH	1	chr3:131178063..131178063	0	0.003386
FAM118A	7	chr22:44090518..44113595	23.08	0.00341
LANCL1	2	chr2:211034454..211047077	12.62	0.003436
HMHB1	2	chr5:143173651..143180246	6.595	0.003485
RNF114	2	chr20:47987110..47989636	2.526	0.003516
THNSL1	1	chr10:25353824..25353824	0	0.003567
PAPOLA	3	chr14:96055906..96082661	26.75	0.003568
CD302	1	chr2:160339210..160339210	0	0.003607
HOXC6	2	chr12:52703526..52705187	1.661	0.003618
GLT25D1	4	chr19:17527919..17552751	24.83	0.003662
USP28	3	chr11:113184329..113246676	62.35	0.003976
CWF19L1	6	chr10:101996615..102008079	11.46	0.003993
GALNT11	3	chr7:151365514..151449168	83.65	0.004172
TNFSF13B	4	chr13:107733724..107754759	21.04	0.004184
C8A	7	chr1:57113315..57147122	33.81	0.004219
HCN1	25	chr5:45301525..45704795	403.3	0.004231
MMP25	2	chr16:3040096..3042210	2.114	0.004238
YTHDF2	2	chr1:28947879..28952753	4.874	0.0043
INSIG2	1	chr2:118573384..118573384	0	0.004371
COL12A1	9	chr6:75854022..75972076	118.1	0.004396
UHRF1BP1L	9	chr12:98969115..99056880	87.77	0.00441
KCNE2	2	chr21:34660028..34663726	3.698	0.004421
FLJ21511	4	chr4:48711518..48758629	47.11	0.004446
ANP32B	1	chr9:99788417..99788417	0	0.004456
SEMA3D	9	chr7:84468452..84585780	117.3	0.00449
SOCS5	5	chr2:46784280..46838131	53.85	0.004628
HELB	3	chr12:64985162..65011469	26.31	0.004636
ADCY6	4	chr12:47455065..47466900	11.84	0.004647
CD3G	2	chr11:117723064..117726684	3.62	0.004662
TRMT11	3	chr6:126369386..126398082	28.7	0.004675
AAAS	1	chr12:52001135..52001135	0	0.004697
APOBEC3A	1	chr22:37685055..37685055	0	0.004822
2015-03-07	2	chr2:160281083..160310116	29.03	0.004856
NFKBIA	1	chr14:34940844..34940844	0	0.005105
AQP8	2	chr16:25142172..25143526	1.354	0.00513
SFRP4	3	chr7:37913026..37917756	4.73	0.005153
PC	9	chr11:66390973..66477604	86.63	0.005159
AP3B2	3	chr15:81131474..81139827	8.353	0.005204
PLCD3	4	chr17:40546532..40564152	17.62	0.005244
FOXJ2	2	chr12:8081618..8083178	1.56	0.005246
PAK4	6	chr19:44309292..44358807	49.52	0.005264
RCOR3	2	chr1:209530738..209532246	1.508	0.005347
RBP4	2	chr10:95342163..95347095	4.932	0.005375
FOXE1	2	chr9:99657300..99658481	1.181	0.005397
SCD	3	chr10:102099192..102111569	12.38	0.005449
SLC44A2	2	chr19:10603170..10613968	10.8	0.005454
YDJC	1	chr22:20312892..20312892	0	0.005484
HIC2	1	chr22:20128907..20128907	0	0.005501
NKIRAS1	2	chr3:23912793..23932933	20.14	0.005585
ZFP28	7	chr19:61742632..61757825	15.19	0.005607
FAM92B	3	chr16:83696674..83702406	5.732	0.005669
CD8B	4	chr2:86897827..86938427	40.6	0.005713
MBL2	2	chr10:54199263..54201241	1.978	0.005765
NOC3L	4	chr10:96104825..96111082	6.257	0.005803
ADRA1D	5	chr20:4156895..4173573	16.68	0.005815
PKN2	7	chr1:88969816..89067603	97.79	0.005838
CLDN19	1	chr1:42973803..42973803	0	0.005859
RPA1	11	chr17:1691753..1747636	55.88	0.005863
TTC22	1	chr1:55021290..55021290	0	0.005962
MRPL51	1	chr12:6472004..6472004	0	0.005979
PTCRA	1	chr6:43000812..43000812	0	0.006117
TMEM67	2	chr8:94851907..94877341	25.43	0.006125
CYP2F1	2	chr19:46312259..46314029	1.77	0.006128
NCAPG2	8	chr7:158123668..158181801	58.13	0.006137
WDR60	13	chr7:158358748..158423340	64.59	0.006149
EWSR1	3	chr22:27999693..28022497	22.8	0.006168
KRT23	4	chr17:36335239..36346394	11.15	0.006351
CNPY3	3	chr6:43005052..43014362	9.31	0.006384
S100A8	1	chr1:151629131..151629131	0	0.006446
EML2	5	chr19:50808317..50833893	25.58	0.0065
KHDRBS1	1	chr1:32273802..32273802	0	0.006515
PARP12	2	chr7:139373604..139388235	14.63	0.00654
PPP4R1	6	chr18:9548240..9599297	51.06	0.006598
AP2A1	5	chr19:54963314..54993357	30.04	0.006634
ZDHHC7	7	chr16:83570758..83601708	30.95	0.00672
FBXO38	1	chr5:147785313..147785313	0	0.006778
HEXIM2	1	chr17:40598477..40598477	0	0.006792
OTUB1	1	chr11:63511562..63511562	0	0.006889
NAT11	1	chr11:63469815..63469815	0	0.00693
KIAA1305	2	chr14:23953727..23958088	4.361	0.007046
CCDC64B	1	chr16:3024110..3024110	0	0.007218
TAS2R60	1	chr7:142851597..142851597	0	0.007431
ATP6V1H	6	chr8:54798149..54917377	119.2	0.007456
THG1L	2	chr5:157090950..157097540	6.59	0.007558
ZNF471	2	chr19:61727824..61728465	0.641	0.007736
CLDN14	8	chr21:36756128..36772013	15.88	0.007737
HERV-FRD	1	chr6:11214821..11214821	0	0.007759
ITGB7	1	chr12:51873735..51873735	0	0.007762
SELK	1	chr3:53900815..53900815	0	0.007794
DUSP13	4	chr10:76524570..76538473	13.9	0.007842
CYP8B1	2	chr3:42889016..42890882	1.866	0.007919
C1orf100	6	chr1:242588693..242616608	27.91	0.007968
ITGA8	21	chr10:15601549..15791829	190.3	0.008093
FXR1	4	chr3:182121342..182173786	52.44	0.008117
IL2RB	16	chr22:35854565..35874877	20.31	0.008142
ALKBH8	5	chr11:106883783..106939045	55.26	0.008173
DNMBP	10	chr10:101629867..101754883	125	0.008197
CLCA4	5	chr1:86787248..86817171	29.92	0.008198
OR2C3	1	chr1:245762670..245762670	0	0.008199
SNX6	3	chr14:34137231..34144131	6.9	0.008252
RPAP3	1	chr12:46368749..46368749	0	0.008302
MTERFD1	2	chr8:97321889..97342719	20.83	0.008324
CRHR2	4	chr7:30676000..30683568	7.568	0.008352
CITED2	1	chr6:139735527..139735527	0	0.008406
ZC3H15	1	chr2:187073123..187073123	0	0.008414
SRFBP1	1	chr5:121379525..121379525	0	0.008451
RSC1A1	1	chr1:15859134..15859134	0	0.008488
ZSWIM2	4	chr2:187406128..187415586	9.458	0.008519
TFDP2	5	chr3:143174097..143202070	27.97	0.008532
PAX9	2	chr14:36199744..36213752	14.01	0.008546
DHFR	3	chr5:79970592..79980489	9.897	0.008683
KIAA0513	12	chr16:83630163..83684042	53.88	0.008689
NRBF2	1	chr10:64578695..64578695	0	0.008794
ZNF280A	1	chr22:21199548..21199548	0	0.008799
SLC45A2	2	chr5:34005385..34019127	13.74	0.008821
MAP3K15	8	chr23:19316040..19394195	78.16	0.00883
TRIP13	2	chr5:949983..957374	7.391	0.008868
SERPINA1	7	chr14:93914223..93923617	9.394	0.008925
GBGT1	4	chr9:135021167..135027666	6.499	0.008987
SMARCAL1	6	chr2:216986268..217052197	65.93	0.009082
C3orf19	3	chr3:14668796..14687477	18.68	0.009129
HEYL	4	chr1:39862182..39877401	15.22	0.009136
KANK4	16	chr1:62480927..62551345	70.42	0.009142
KLHL30	4	chr2:238716289..238725505	9.216	0.009191
OR4L1	3	chr14:19598047..19598368	0.321	0.009241
PDCL2	2	chr4:56125165..56152144	26.98	0.009443
WDSUB1	2	chr2:159821127..159843487	22.36	0.009457
C21orf123	1	chr21:45664332..45664332	0	0.009513
WRB	2	chr21:39679843..39685856	6.013	0.009528
P2RY6	5	chr11:72661678..72681701	20.02	0.009682
ZIK1	1	chr19:62793122..62793122	0	0.009704
FSTL3	1	chr19:633010..633010	0	0.009799
MYO5C	13	chr15:50290549..50368636	78.09	0.009861
KIF18A	3	chr11:28014533..28051243	36.71	0.009866
KRT33B	1	chr17:36775721..36775721	0	0.009896
SFRS2IP	4	chr12:44639546..44661573	22.03	0.01002
IL10RA	2	chr11:117373848..117377296	3.448	0.01003
JTV1	2	chr7:6022455..6023145	0.69	0.01003
POMP	1	chr13:28144206..28144206	0	0.01013
TBX15	13	chr1:119236419..119327311	90.89	0.01018
C2orf76	7	chr2:119780154..119838810	58.66	0.0102
CCDC83	6	chr11:85252758..85308059	55.3	0.01023
PAH	9	chr12:101758674..101831151	72.48	0.01025
AGPS	4	chr2:177978980..178111032	132.1	0.01026
SLC29A2	1	chr11:65889912..65889912	0	0.01035
BRCA1	9	chr17:38465179..38505457	40.28	0.0104
OR51B5	4	chr11:5320852..5321318	0.466	0.01046
GMEB1	1	chr1:28911197..28911197	0	0.01052
VSIG1	1	chr23:107205685..107205685	0	0.0107
C6orf115	5	chr6:139394493..139403630	9.137	0.01075
C11orf31	1	chr11:57266870..57266870	0	0.01085
SERINC5	23	chr5:79447004..79585440	138.4	0.01098
C14orf21	1	chr14:23841125..23841125	0	0.01101
C9orf80	2	chr9:114511167..114516461	5.294	0.01103
IL31RA	9	chr5:55196859..55248203	51.34	0.01109
ARD1A	1	chr23:152850324..152850324	0	0.01114
KIAA0174	2	chr16:70515553..70519407	3.854	0.01115
HDAC5	2	chr17:39538296..39541948	3.652	0.01119
ENAM	1	chr4:71725276..71725276	0	0.0112
C16orf71	3	chr16:4726994..4736394	9.4	0.01124
ITGA7	2	chr12:54380084..54384305	4.221	0.01124
ABCC2	5	chr10:101548736..101601284	52.55	0.01126
LOC643226	2	chr5:145221357..145224941	3.584	0.0113
C7orf24	1	chr7:30506924..30506924	0	0.01132
C11orf10	1	chr11:61314379..61314379	0	0.01134
REEP5	4	chr5:112255698..112279965	24.27	0.0114
TRIP10	2	chr19:6693864..6696105	2.241	0.01152
CHIC1	1	chr23:72722055..72722055	0	0.01162
NR1H2	1	chr19:55574431..55574431	0	0.01162
CKB	1	chr14:103056893..103056893	0	0.01165
MATN1	1	chr1:30965237..30965237	0	0.01174
CHMP4A	3	chr14:23749717..23752677	2.96	0.01175
VPS11	1	chr11:118457581..118457581	0	0.01185
C11orf9	6	chr11:61277244..61309256	32.01	0.01195
FAM131B	1	chr7:142764431..142764431	0	0.01199
CDK5RAP2	8	chr9:122201556..122362521	161	0.01203
NDUFAF2	11	chr5:60302632..60477844	175.2	0.01211
KIAA1826	2	chr11:105384054..105384215	0.161	0.01215
FLJ33360	4	chr5:6368439..6381426	12.99	0.0122
TSC22D1	11	chr13:43922461..44046257	123.8	0.01231
VTI1B	2	chr14:67195269..67200289	5.02	0.01231
IGFBP6	1	chr12:51779654..51779654	0	0.01242
CYP51A1	3	chr7:91584663..91597533	12.87	0.01248
SLMO1	2	chr18:12404326..12419202	14.88	0.0125
ETAA1	3	chr2:67483980..67485629	1.649	0.0127
CD22	4	chr19:40523377..40528370	4.993	0.01273
FLNA	1	chr23:153232642..153232642	0	0.01275
SPATA2	2	chr20:47957695..47958867	1.172	0.01279
KIAA1919	1	chr6:111696787..111696787	0	0.01282
AKAP9	9	chr7:91464889..91566859	102	0.01294
ADAM19	15	chr5:156840895..156931918	91.02	0.013
SLC25A44	2	chr1:154436234..154439706	3.472	0.01307
SPINK7	1	chr5:147674019..147674019	0	0.01318
COPS7A	1	chr12:6706312..6706312	0	0.01319
SLC25A36	3	chr3:142147837..142159647	11.81	0.01319
WDSOF1	4	chr8:104496535..104521375	24.84	0.01319
LSM11	2	chr5:157105919..157107238	1.319	0.0132
SLC38A2	1	chr12:45049953..45049953	0	0.0135
DMRT3	3	chr9:968833..981114	12.28	0.01354
C6orf65	6	chr6:56946128..56992410	46.28	0.01356
YWHAH	2	chr22:30678239..30679063	0.824	0.01363
PON3	3	chr7:94839491..94863536	24.05	0.01409
RNASEL	2	chr1:180815642..180821180	5.538	0.01412
XRCC3	1	chr14:103235506..103235506	0	0.01413
OR51I1	1	chr11:5418567..5418567	0	0.01423
OR5D14	1	chr11:55320476..55320476	0	0.01425
FAM120AOS	1	chr9:95254749..95254749	0	0.01431
KLHDC8B	2	chr3:49185736..49188641	2.905	0.01438
TNFAIP6	2	chr2:151926431..151934816	8.385	0.01439
HTATIP2	3	chr11:20342877..20354299	11.42	0.01458
WDR68	3	chr17:58983808..59018472	34.66	0.0146
ZNF645	1	chr23:22201527..22201527	0	0.01465
IL17RC	1	chr3:9947493..9947493	0	0.01466
SYT11	1	chr1:154107330..154107330	0	0.01471
CDC40	3	chr6:110609524..110639498	29.97	0.0148
NFATC1	28	chr18:75259213..75389794	130.6	0.01501
AMACR	7	chr5:34024292..34042267	17.98	0.01504
HDHD2	1	chr18:42927047..42927047	0	0.01507
HRG	3	chr3:187873321..187878130	4.809	0.01516
C20orf29	1	chr20:3751596..3751596	0	0.01521
XRCC4	16	chr5:82412760..82684699	271.9	0.01528
C9orf156	4	chr9:99706752..99724578	17.83	0.01531
SEC14L2	4	chr22:29123137..29143424	20.29	0.01532
NFIX	5	chr19:12970908..13035312	64.4	0.01533
DDA1	2	chr19:17282232..17287501	5.269	0.0154
MRPL13	2	chr8:121506403..121516434	10.03	0.01545
MTERF	1	chr7:91347487..91347487	0	0.01547
CDC5L	4	chr6:44463377..44515875	52.5	0.01553
AGMAT	1	chr1:15782331..15782331	0	0.01556
SYAP1	2	chr23:16675141..16680964	5.823	0.01556
PHACTR4	4	chr1:28611885..28614909	3.024	0.01559
SIRPG	4	chr20:1557952..1562288	4.336	0.0156
USP33	1	chr1:77974333..77974333	0	0.01572
FLJ16165	4	chr19:44272577..44291812	19.23	0.01578
COL11A1	22	chr1:103114980..103342715	227.7	0.01579
NT5C1A	1	chr1:39905382..39905382	0	0.01587
MFGE8	4	chr15:87243610..87254866	11.26	0.01589
TOR1A	2	chr9:131618931..131624879	5.948	0.01594
C2orf70	4	chr2:26644958..26653926	8.968	0.01596
WNT9B	3	chr17:42296365..42306776	10.41	0.01597
ST8SIA2	13	chr15:90746121..90808978	62.86	0.01604
FGF17	3	chr8:21957030..21960158	3.128	0.01619
OTX1	1	chr2:63134194..63134194	0	0.0162
CAPG	2	chr2:85482067..85489706	7.639	0.01624
TTC30A	1	chr2:178188309..178188309	0	0.01636
CXXC1	2	chr18:46065303..46067833	2.53	0.01646
KLK14	6	chr19:56275428..56277427	1.999	0.01649
SYT3	2	chr19:55828656..55829472	0.816	0.01657
GPR110	5	chr6:47083355..47108480	25.12	0.01658
FBXL11	10	chr11:66655068..66769773	114.7	0.01659
FAM3D	4	chr3:58601115..58627256	26.14	0.01684
ANKMY2	8	chr7:16606140..16644043	37.9	0.01693
C8orf38	2	chr8:96113005..96131777	18.77	0.01702
HEMGN	1	chr9:99745031..99745031	0	0.01719
MYLC2PL	2	chr7:101046535..101057819	11.28	0.01719
CCAR1	3	chr10:70156331..70172294	15.96	0.01728
KATNAL2	11	chr18:42795913..42868088	72.17	0.01739
TCTN2	1	chr12:122725719..122725719	0	0.0174
MAP3K14	4	chr17:40697696..40747991	50.3	0.01746
AP2A2	6	chr11:936070..1001490	65.42	0.01751
PBX2	3	chr6:32262263..32263559	1.296	0.01752
SESN2	2	chr1:28462165..28468671	6.506	0.01759
WDFY1	3	chr2:224453945..224516557	62.61	0.01759
HADHB	2	chr2:26325022..26351726	26.7	0.01762
ZNF134	2	chr19:62823388..62823435	0.047	0.0178
SLCO6A1	6	chr5:101739148..101859422	120.3	0.01786
ANKS3	2	chr16:4696545..4698466	1.921	0.01792
EAPP	3	chr14:34055396..34068456	13.06	0.01794
C9orf47	2	chr9:90797689..90800363	2.674	0.01801
S1PR3	2	chr9:90797689..90800363	2.674	0.01801
ANGPTL1	1	chr1:177103594..177103594	0	0.01812
XDH	9	chr2:31417301..31490419	73.12	0.01825
TMEM151A	1	chr11:65820702..65820702	0	0.01832
C1orf165	8	chr1:48968647..49013544	44.9	0.0184
CASP2	3	chr7:142696806..142709280	12.47	0.01844
SDCCAG3	2	chr9:138419458..138423122	3.664	0.01861
LY86	16	chr6:6536282..6598138	61.86	0.01864
NAT10	3	chr11:34091502..34124729	33.23	0.01872
VDR	17	chr12:46525942..46575640	49.7	0.01875
EEA1	7	chr12:91707397..91815733	108.3	0.01878
PPP1R3A	1	chr7:113305670..113305670	0	0.01898
MEIG1	2	chr10:15049115..15054375	5.26	0.0191
SLC9A8	7	chr20:47888078..47933016	44.94	0.01911
HAO2	3	chr1:119719096..119737786	18.69	0.01913
ARHGAP6	37	chr23:11095098..11591000	495.9	0.01939
EXOSC7	2	chr3:45009415..45024190	14.78	0.01939
RPS6KA5	16	chr14:90412434..90573336	160.9	0.0194
CPEB2	5	chr4:14632612..14672643	40.03	0.01952
TMEM14A	1	chr6:52648456..52648456	0	0.01955
C7orf51	1	chr7:99929731..99929731	0	0.01957
MAP1S	1	chr19:17696520..17696520	0	0.01958
MAGOH	1	chr1:53466976..53466976	0	0.01964
ULK3	2	chr15:72919012..72920273	1.261	0.01966
RAB8A	3	chr19:16084287..16105056	20.77	0.01978
C6orf47	1	chr6:31735502..31735502	0	0.01986
BAI1	8	chr8:143546590..143617402	70.81	0.01993
RERGL	2	chr12:18125523..18133990	8.467	0.02018
FAM5C	25	chr1:188370850..188709594	338.7	0.02024
SMAD5	4	chr5:135497399..135507247	9.848	0.02028
NFIB	43	chr9:14077769..14303712	225.9	0.02036
EFTUD2	5	chr17:40287770..40328839	41.07	0.0204
CPEB1	13	chr15:81011209..81104732	93.52	0.02041
SGOL2	5	chr2:201099736..201153397	53.66	0.02041
CHRNA10	1	chr11:3647993..3647993	0	0.02052
ZNF500	2	chr16:4741420..4752817	11.4	0.02053
NLRC4	2	chr2:32304950..32311041	6.091	0.02064
ARID2	3	chr12:44461736..44523379	61.64	0.0209
DDI2	2	chr1:15855888..15859134	3.246	0.02106
HOXA4	1	chr7:27135913..27135913	0	0.02109
C1orf213	1	chr1:23568739..23568739	0	0.02114
ZNF436	1	chr1:23568739..23568739	0	0.02114
PLCG1	2	chr20:39230879..39234124	3.245	0.02115
ETV1	24	chr7:13897707..13994516	96.81	0.02119
ZNF211	1	chr19:62844607..62844607	0	0.02125
ZNF107	3	chr7:63776898..63792120	15.22	0.02135
LCN10	1	chr9:138754316..138754316	0	0.02137
REG3G	1	chr2:79107769..79107769	0	0.02143
SPATA9	3	chr5:95031795..95037182	5.387	0.02148
RNF125	6	chr18:27859092..27901867	42.77	0.02159
RHBDD3	2	chr22:27987604..27991341	3.737	0.02168
RNPEP	4	chr1:200223050..200240188	17.14	0.02172
UBXD5	2	chr1:26505368..26507487	2.119	0.02172
SERPINB2	1	chr18:59716188..59716188	0	0.02183
HMG2L1	1	chr22:33990875..33990875	0	0.02184
USP5	1	chr12:6836001..6836001	0	0.02197
SERPINA10	1	chr14:93826503..93826503	0	0.02198
UBE2D3	2	chr4:103947120..104004140	57.02	0.022
KIF2C	3	chr1:44979082..45001167	22.09	0.02207
FPR3	3	chr19:56991697..56998359	6.662	0.02208
PAWR	2	chr12:78586361..78603179	16.82	0.02227
LAMB4	11	chr7:107451895..107557860	106	0.02232
POFUT2	1	chr21:45508945..45508945	0	0.02238
KLF11	2	chr2:10111643..10111938	0.295	0.0224
JAGN1	1	chr3:9909605..9909605	0	0.0225
TKT	5	chr3:53242195..53264567	22.37	0.02253
PKIB	25	chr6:122853798..123083421	229.6	0.02263
ACTR6	1	chr12:99128352..99128352	0	0.02266
MPST	1	chr22:35754794..35754794	0	0.02282
LARP4	8	chr12:49082586..49145087	62.5	0.02283
CYLC2	5	chr9:104798298..104818611	20.31	0.02285
CDADC1	1	chr13:48732811..48732811	0	0.02299
FADS1	2	chr11:61326406..61337211	10.8	0.02307
TUBA3D	1	chr2:131951456..131951456	0	0.02307
SLC13A1	5	chr7:122547216..122622391	75.17	0.02328
MOSPD3	1	chr7:100050190..100050190	0	0.02331
SMAD7	10	chr18:44707404..44728744	21.34	0.02338
RAD54B	3	chr8:95488331..95531122	42.79	0.02341
OPALIN	2	chr10:98101269..98105674	4.405	0.02343
CYP3A43	4	chr7:99264738..99298043	33.3	0.02357
TJP3	7	chr19:3679609..3697087	17.48	0.02358
VPS4A	3	chr16:67907239..67916417	9.178	0.02358
CMBL	2	chr5:10336530..10350847	14.32	0.02362
ACSS2	3	chr20:32934175..32952432	18.26	0.02394
FCRLA	1	chr1:159948404..159948404	0	0.02394
2015-09-11	5	chr4:78090040..78162195	72.16	0.02397
FIBCD1	7	chr9:132768841..132799596	30.75	0.02398
GZMB	2	chr14:24170122..24172000	1.878	0.02404
ESPL1	4	chr12:51948891..51969253	20.36	0.02408
POLR2L	1	chr11:830319..830319	0	0.02429
B4GALNT4	1	chr11:368188..368188	0	0.0243
CEBPE	1	chr14:22657071..22657071	0	0.02431
DNAJC16	1	chr1:15756331..15756331	0	0.02438
C3AR1	1	chr12:8102454..8102454	0	0.02446
GNG12	14	chr1:67962553..68063534	101	0.02452
CLK4	1	chr5:177974639..177974639	0	0.02463
SLC7A13	4	chr8:87295816..87310831	15.02	0.02471
CBR1	1	chr21:36367183..36367183	0	0.0248
VAX2	8	chr2:70983902..71012756	28.85	0.02481
WASF1	5	chr6:110554336..110603926	49.59	0.025
TRMT6	1	chr20:5876245..5876245	0	0.02506
CCDC108	2	chr2:219587000..219611502	24.5	0.02526
SIGLEC15	3	chr18:41663873..41664487	0.614	0.02528
MCAM	2	chr11:118685526..118686380	0.854	0.02529
SUSD4	5	chr1:221515640..221593616	77.98	0.02531
PEX6	2	chr6:43042478..43048651	6.173	0.02532
MLL2	3	chr12:47699753..47722991	23.24	0.02536
CAMK2B	10	chr7:44244230..44328435	84.2	0.0255
ELA2A	2	chr1:15658782..15660856	2.074	0.02578
EPSTI1	22	chr13:42361299..42457768	96.47	0.02591
LMNA	2	chr1:154368173..154371961	3.788	0.02592
MDN1	20	chr6:90427923..90574999	147.1	0.02594
WDR26	1	chr1:222666600..222666600	0	0.02604
REEP3	6	chr10:64977659..65029990	52.33	0.02608
PNMA3	1	chr23:151977198..151977198	0	0.02609
PMF1	4	chr1:154451222..154472745	21.52	0.0261
AP1GBP1	8	chr17:32958830..33011750	52.92	0.02612
MPDZ	14	chr9:13096335..13211628	115.3	0.02625
FBXO24	1	chr7:100036322..100036322	0	0.02647
VSTM1	3	chr19:59237343..59245509	8.166	0.02654
RPL7L1	1	chr6:42959374..42959374	0	0.02655
MFN1	1	chr3:180552862..180552862	0	0.02657
RELA	2	chr11:65179429..65183922	4.493	0.02658
FAM62B	9	chr7:158222465..158311252	88.79	0.02662
AEN	2	chr15:86970862..86975052	4.19	0.02671
KIAA0753	6	chr17:6423770..6461048	37.28	0.02673
MYH3	2	chr17:10493213..10493347	0.134	0.02677
ARMC10	1	chr7:102519017..102519017	0	0.02686
MSH3	21	chr5:80001785..80204693	202.9	0.02697
NUP35	8	chr2:183698108..183732435	34.33	0.02716
PLEKHM2	7	chr1:15885244..15928951	43.71	0.02718
LCE1C	1	chr1:151045150..151045150	0	0.02723
XK	1	chr23:37468465..37468465	0	0.02723
PPP2R5A	7	chr1:210535597..210592911	57.31	0.02726
ZDHHC6	1	chr10:114187632..114187632	0	0.02736
LPCAT2	6	chr16:54116231..54171023	54.79	0.02757
PLEKHB2	1	chr2:131592500..131592500	0	0.02776
A2M	3	chr12:9141868..9159740	17.87	0.02779
RILP	1	chr17:1496856..1496856	0	0.02786
LACTB2	5	chr8:71722978..71731692	8.714	0.02805
CCL25	4	chr19:8027360..8033331	5.971	0.02814
BHLHB2	1	chr3:4999771..4999771	0	0.02826
ATP6V1A	3	chr3:114978338..115001092	22.75	0.02836
FMOD	3	chr1:201582516..201586439	3.923	0.02836
PUF60	1	chr8:144982227..144982227	0	0.02847
EIF4G3	12	chr1:21027782..21365118	337.3	0.02851
SNAPC5	1	chr15:64572465..64572465	0	0.02851
SHFM1	2	chr7:96172139..96172210	0.071	0.02855
CBLN2	2	chr18:68357592..68358256	0.664	0.02859
ADC	1	chr1:33338100..33338100	0	0.0286
CCDC21	9	chr1:26434443..26474157	39.71	0.02891
WDR81	3	chr17:1568927..1587459	18.53	0.02895
EP300	5	chr22:39819866..39904329	84.46	0.02913
TMEM184A	1	chr7:1560184..1560184	0	0.0292
LRP8	14	chr1:53485315..53565239	79.92	0.02926
CLCF1	1	chr11:66893557..66893557	0	0.02937
FBXO9	2	chr6:53040467..53071030	30.56	0.02962
SPAG6	3	chr10:22698287..22711122	12.84	0.02962
INHA	1	chr2:220147346..220147346	0	0.02973
BID	8	chr22:16602263..16635988	33.73	0.02984
BRMS1	1	chr11:65863301..65863301	0	0.02987
TMIGD1	2	chr17:25675489..25683136	7.647	0.02994
C18orf51	6	chr18:70254626..70273591	18.96	0.03004
RPGRIP1L	9	chr16:52193501..52288103	94.6	0.03024
ACBD4	1	chr17:40571807..40571807	0	0.03032
APRT	1	chr16:87404930..87404930	0	0.03032
TRPM7	2	chr15:48650950..48661924	10.97	0.03034
ST8SIA5	24	chr18:42518576..42588494	69.92	0.03035
BTBD3	3	chr20:11834502..11853642	19.14	0.03042
RND1	1	chr12:47543059..47543059	0	0.03044
ZMYM2	5	chr13:19453812..19540012	86.2	0.03048
RAB15	3	chr14:64482526..64505628	23.1	0.03062
C14orf39	1	chr14:59973510..59973510	0	0.03071
PPIL6	3	chr6:109818534..109865371	46.84	0.03072
GPR50	2	chr23:150096517..150098413	1.896	0.03074
VHL	1	chr3:10166943..10166943	0	0.03086
TRAF5	2	chr1:209569392..209577517	8.125	0.03091
CCND2	12	chr12:4256325..4283261	26.94	0.03101
SPATA2L	1	chr16:88290764..88290764	0	0.03112
LGR6	17	chr1:200433799..200546332	112.5	0.03128
AARSD1	1	chr17:38380974..38380974	0	0.03136
TMEM40	3	chr3:12763938..12772747	8.809	0.0314
KCNV2	2	chr9:2713657..2713761	0.104	0.03152
RRN3	3	chr16:15062399..15076261	13.86	0.03159
KIAA0020	5	chr9:2794393..2823267	28.87	0.03165
AGA	3	chr4:178591880..178598156	6.276	0.03174
POLR3D	1	chr8:22164556..22164556	0	0.03183
RASSF8	12	chr12:26005286..26118507	113.2	0.03198
MAP6D1	1	chr3:185018757..185018757	0	0.03204
KCNC1	8	chr11:17715163..17760287	45.12	0.03205
POLR2C	1	chr16:56060861..56060861	0	0.03208
ZNF24	2	chr18:31170217..31171642	1.425	0.03217
DNAJC15	10	chr13:42495865..42567737	71.87	0.03248
MTBP	2	chr8:121575563..121595928	20.36	0.03253
RANGAP1	1	chr22:40002217..40002217	0	0.03261
PABPC4	1	chr1:39800767..39800767	0	0.03263
ATHL1	2	chr11:280233..285343	5.11	0.03264
RAB38	14	chr11:87486451..87542789	56.34	0.03271
PNPLA6	5	chr19:7505735..7530335	24.6	0.03273
GRIA1	47	chr5:152854742..153157246	302.5	0.03283
PEBP1	1	chr12:117059479..117059479	0	0.03285
RD3	2	chr1:209729844..209732841	2.997	0.03286
MAG	4	chr19:40478708..40491720	13.01	0.03299
PLA2G12B	1	chr10:74384183..74384183	0	0.033
CEP63	5	chr3:135700594..135760960	60.37	0.0333
ANKDD1A	5	chr15:62995280..63015499	20.22	0.03331
PLG	6	chr6:161059470..161090825	31.36	0.03331
C16orf61	4	chr16:79567574..79594172	26.6	0.03339
FAM122C	1	chr23:133815919..133815919	0	0.03354
TMEM111	1	chr3:9990740..9990740	0	0.0337
SAR1B	1	chr5:133971836..133971836	0	0.03373
EGFL8	1	chr6:32242488..32242488	0	0.03384
BEGAIN	2	chr14:100080962..100095901	14.94	0.03391
APEH	1	chr3:49690358..49690358	0	0.03394
HMGCS2	5	chr1:120093802..120104855	11.05	0.03403
GPD1L	6	chr3:32123720..32183435	59.72	0.03411
MBD2	4	chr18:49952310..49979402	27.09	0.03438
KAL1	12	chr23:8458979..8621200	162.2	0.03447
TNNT2	3	chr1:199595447..199611827	16.38	0.0345
MBD1	2	chr18:46058974..46060090	1.116	0.03462
UQCC	4	chr20:33373198..33456505	83.31	0.0347
C19orf10	1	chr19:4619417..4619417	0	0.03479
STK16	1	chr2:219821628..219821628	0	0.03479
SNPH	11	chr20:1196286..1237585	41.3	0.0348
CCDC49	2	chr17:34216196..34219847	3.651	0.03484
SCML4	25	chr6:108132109..108251885	119.8	0.03492
CD300LG	2	chr17:39286095..39286901	0.806	0.03496
MYADM	1	chr19:59069841..59069841	0	0.03498
CPA2	2	chr7:129699838..129713858	14.02	0.03499
ABCA4	31	chr1:94231009..94352014	121	0.035
UBE2CBP	14	chr6:83665609..83805282	139.7	0.03516
ART5	2	chr11:3616344..3616569	0.225	0.03533
ADH1C	1	chr4:100477178..100477178	0	0.0354
RFXDC1	4	chr6:117306516..117345361	38.84	0.03542
BTBD10	2	chr11:13437672..13438575	0.903	0.03544
BCO2	2	chr11:111568464..111590526	22.06	0.03549
C20orf3	1	chr20:24912202..24912202	0	0.03574
PLA2G6	9	chr22:36853011..36898952	45.94	0.03581
TAS1R1	1	chr1:6560651..6560651	0	0.03581
DCUN1D4	3	chr4:52405942..52442331	36.39	0.03593
BCL2L2	1	chr14:22848538..22848538	0	0.03594
LOXL4	2	chr10:100006329..100007443	1.114	0.03596
ACTR8	2	chr3:53876651..53884771	8.12	0.03597
CDS2	7	chr20:5062584..5106354	43.77	0.03602
IFI16	1	chr1:157273470..157273470	0	0.03609
MDM1	7	chr12:66977570..67011849	34.28	0.03618
LPO	3	chr17:53683213..53693777	10.56	0.03619
APOH	5	chr17:61638692..61650712	12.02	0.03626
PTPLAD2	11	chr9:20996934..21019330	22.4	0.03626
OR51V1	1	chr11:5178401..5178401	0	0.03627
GINS2	1	chr16:84269606..84269606	0	0.03639
FAM125A	2	chr19:17392450..17395898	3.448	0.0364
ALG5	2	chr13:36435967..36456968	21	0.03662
PTPN3	12	chr9:111188135..111264050	75.92	0.03668
SERPINB10	6	chr18:59733847..59751364	17.52	0.03671
C20orf77	2	chr20:36106578..36145348	38.77	0.03688
TESK2	5	chr1:45651675..45714439	62.76	0.03694
ZNF782	2	chr9:98625135..98644995	19.86	0.03697
AGR3	3	chr7:16865722..16887859	22.14	0.03699
SLC35F2	10	chr11:107169729..107234316	64.59	0.037
C7orf31	6	chr7:25148437..25180930	32.49	0.03712
COL13A1	44	chr10:71235002..71387426	152.4	0.03725
MLL	4	chr11:117825763..117868079	42.32	0.03739
NR1H3	2	chr11:47233251..47242866	9.615	0.03764
ZNF330	1	chr4:142374664..142374664	0	0.03771
PLEKHB1	3	chr11:73040414..73044399	3.985	0.03772
DLGAP5	3	chr14:54705076..54721306	16.23	0.03774
ZBTB34	1	chr9:128673149..128673149	0	0.03801
DIRAS1	1	chr19:2670367..2670367	0	0.03803
FUT2	3	chr19:53898797..53900677	1.88	0.03804
COL6A1	4	chr21:46233931..46248774	14.84	0.03805
HEBP1	3	chr12:13027996..13039758	11.76	0.03805
APOO	4	chr23:23772918..23829435	56.52	0.03823
TADA2L	3	chr17:32845581..32902547	56.97	0.03823
HCP5	1	chr6:31540104..31540104	0	0.03835
CCL27	1	chr9:34651994..34651994	0	0.03842
GPR65	3	chr14:87542931..87547635	4.704	0.03846
CLEC4A	3	chr12:8172175..8182389	10.21	0.03853
TNNI1	3	chr1:199640467..199655922	15.46	0.03864
KIAA1467	4	chr12:13091857..13120573	28.72	0.03865
ADCY4	2	chr14:23866653..23869198	2.545	0.03872
PTGES2	1	chr9:129927677..129927677	0	0.0388
C14orf79	2	chr14:104530185..104532112	1.927	0.03887
COQ10B	1	chr2:198035559..198035559	0	0.03891
RHOT2	1	chr16:664085..664085	0	0.03906
GALNT8	7	chr12:4715984..4745595	29.61	0.03912
SHROOM4	9	chr23:50358338..50566211	207.9	0.03922
POF1B	1	chr23:84512172..84512172	0	0.03928
GPR139	12	chr16:19950831..19990791	39.96	0.03942
BRP44	1	chr1:166169703..166169703	0	0.03948
PLSCR2	2	chr3:147660791..147665958	5.167	0.03968
HMGCR	2	chr5:74677463..74686840	9.377	0.03987
ANLN	8	chr7:36403479..36458570	55.09	0.03997
SEC22A	5	chr3:124409246..124456196	46.95	0.03999
SLC26A10	1	chr12:56301761..56301761	0	0.04
DHX8	1	chr17:38924551..38924551	0	0.04003
DEGS2	2	chr14:99682846..99684788	1.942	0.04009
PEX11G	2	chr19:7453074..7459021	5.947	0.04015
ARL6IP2	4	chr2:38400422..38456015	55.59	0.04017
FOLH1	1	chr11:49173275..49173275	0	0.04044
TERF1	4	chr8:74088145..74120587	32.44	0.04045
IRF2	20	chr4:185552786..185625481	72.69	0.04046
LOC100131439	3	chr17:70087986..70099921	11.94	0.04052
CCL11	1	chr17:29638538..29638538	0	0.0406
FOXN1	3	chr17:23875729..23885691	9.962	0.0406
FAM114A2	5	chr5:153357306..153393583	36.28	0.04062
IQUB	7	chr7:122900092..122960949	60.86	0.04067
FUT3	1	chr19:5794609..5794609	0	0.04068
ANKRD44	22	chr2:197571092..197769903	198.8	0.04069
SLC6A17	9	chr1:110517291..110544138	26.85	0.04097
RGNEF	39	chr5:72970310..73242423	272.1	0.04109
SULT1C2	4	chr2:108279105..108292004	12.9	0.04113
JARID1B	7	chr1:200969676..201031902	62.23	0.04131
OVCH2	3	chr11:7669047..7681668	12.62	0.04137
FAM129C	2	chr19:17510791..17521300	10.51	0.0414
IDH3B	1	chr20:2587806..2587806	0	0.04143
IL12B	3	chr5:158683571..158688805	5.234	0.04144
ARHGEF2	2	chr1:154191129..154194376	3.247	0.04146
MAP7D2	6	chr23:19961541..20020261	58.72	0.04146
C19orf57	3	chr19:13861170..13871933	10.76	0.04155
KRT3	1	chr12:51470758..51470758	0	0.04155
PRDM11	16	chr11:45074233..45203445	129.2	0.04163
NOX5	8	chr15:67025326..67115280	89.95	0.04186
WDHD1	1	chr14:54495317..54495317	0	0.04191
MCM5	14	chr22:34127333..34147597	20.26	0.04204
RBBP7	1	chr23:16796502..16796502	0	0.04208
EPHA8	8	chr1:22763996..22798200	34.2	0.0421
ZBTB20	76	chr3:115541103..116337711	796.6	0.0421
AGPAT1	1	chr6:32253685..32253685	0	0.04212
CST1	2	chr20:23679412..23679494	0.082	0.04219
MSI1	5	chr12:119264314..119285206	20.89	0.04225
WNT2	6	chr7:116707214..116736522	29.31	0.04225
SMYD4	9	chr17:1629762..1674048	44.29	0.04228
TMEM55A	2	chr8:92118672..92119950	1.278	0.0423
CPS1	20	chr2:211054241..211249309	195.1	0.04234
ATAD5	2	chr17:26185484..26191779	6.295	0.04239
